# Supplementary material for: Formulation of Ascorbic Acid and Betaine-based Therapeutic Deep Eutectic System for Enhanced Transdermal Delivery of Ascorbic Acid
Source: Pharmaceutics. 2024 May 20;16(5):687. doi: 10.3390/pharmaceutics16050687 (PMC11124945; doi:10.3390/pharmaceutics16050687)
Supplement: Supplementary file 1 [file pharmaceutics-16-00687-s001.zip]

Archive with 1 entries (1 files):
- pharmaceutics-2996634-supplementary.pdf
